# Supplementary material for: Transcriptomic Landscape of Paclitaxel-Induced Multidrug Resistance in 3D Cultures of Colon Cancer Cell Line DLD1
Source: Int J Mol Sci. 2025 Jul 9;26(14):6580. doi: 10.3390/ijms26146580 (PMC12294787; doi:10.3390/ijms26146580)
Supplement: Supplementary file 1 [file ijms-26-06580-s001.zip]

Archive with 1 entries (1 files):
- ijms-3642458-supplementary.pdf
